# Supplementary material for: Improved Synthesis of a Sub-Nanomolar Vinyl Phosphonate Inhibitor of Dehydroquinate Synthase
Source: Molecules. 2025 Sep 3;30(17):3594. doi: 10.3390/molecules30173594 (PMC12430118; doi:10.3390/molecules30173594)
Supplement: Supplementary file 1 [file molecules-30-03594-s001.zip]

Archive with 1 entries (1 files):
- molecules-3760617-supplementary.pdf
